# Supplementary material for: Smartphone-Based Pelvic Movement Asymmetry Measures for Clinical Decision Making in Equine Lameness Assessment
Source: Animals (Basel). 2021 Jun 3;11(6):1665. doi: 10.3390/ani11061665 (PMC8228485; doi:10.3390/ani11061665)
Supplement: Supplementary file 1 [file animals-11-01665-s001.zip]

Archive with 1 entries (1 files):
- animals-1223149-supplementary.xlsx
