# Supplementary material for: Smartphone-Based Pelvic Movement Asymmetry Measures for Clinical Decision Making in Equine Lameness Assessment
Source: Animals (Basel). 2021 Jun 3;11(6):1665. doi: 10.3390/ani11061665 (PMC8228485; doi:10.3390/ani11061665)
Supplement: Supplementary file 1 [file animals-11-01665-s001.zip › animals-1223149-supplementary.xlsx]

## Sheet: Data
HorseID	Breed	Age	Gender	AbPDUp	AbPDMin	AbPDMax	SubA	LamGrade
1	WB	13	M	2	5	7	S	0
2	WB	13	G	2	8	6	S	0
3	WB	11	G	3	2	1	S	0
4	WB	11	M	2	4	6	L	1
5	CB	18	M	39	19	20	L	4
6	WB	20	M	44	23	21	L	4
7	P	16	G	35	23	12	L	2
8	WB	13	G	7	10	3	L	1
9	WB	3	M	9	5	4	L	2
10	WB	8	M	17	4	13	L	2
11	WB	11	M	5	2	7	L	1
12	QH	11	G	38	5	33	L	4
13	WB	11	M	52	25	27	L	4
14	WB	14	M	0	0	0	L	1
15	WB	11	M	26	14	12	L	1
16	QH	12	G	2	3	1	S	0
17	P	23	G	20	6	14	L	4
18	WB	11	M	7	3	4	S	0
19	WB	18	M	24	13	11	L	2
20	WB	10	G	8	2	10	L	2
21	CB	9	M	2	0	2	S	0
22	WB	12	M	7	1	8	S	0
23	WB	13	M	20	16	4	L	2
24	CB	23	M	58	36	22	L	4
25	WB	4	G	21	0	21	L	3
26	WB	10	G	0	5	5	L	4
27	WB	15	M	18	6	12	L	2
28	WB	9	M	1	7	6	L	2
29	WB	10	M	11	5	6	L	1
30	WB	6	M	1	2	3	L	1
31	WB	9	M	9	7	16	L	3
32	WB	14	G	6	2	4	S	0
33	WB	7	M	1	2	1	S	0
34	WB	13	M	6	5	1	S	0
35	QH	8	M	12	6	6	S	0
36	WB	15	G	1	1	0	S	0
37	WB	6	M	50	32	18	L	3
38	A	23	M	3	4	7	S	0
39	WB	9	G	2	1	3	L	2
40	QH	12	G	9	6	3	S	0
41	WB	12	M	47	24	23	L	3
42	WB	16	G	40	30	10	L	4
43	WB	9	M	17	7	10	S	0
44	WB	21	M	20	6	14	L	2
45	WB	9	M	3	1	2	S	0
46	WB	11	M	34	19	15	L	3
47	WB	8	M	63	35	28	L	4
48	WB	18	G	5	2	3	L	1
49	WB	19	M	58	31	27	L	4
50	WB	14	G	45	27	18	L	4
51	WB	5	G	39	21	18	S	0
52	CB	16	G	31	9	22	L	2
53	WB	9	G	6	3	9	S	0
54	WB	18	G	26	16	10	L	2
55	A	15	G	28	16	12	L	3
56	WB	21	G	116	67	49	L	5
57	WB	11	G	8	7	1	L	4
58	WB	6	G	16	10	6	L	2
59	WB	14	G	25	11	14	S	0
60	A	16	G	8	1	7	L	4
61	WB	10	G	0	5	5	S	0
62	CB	14	M	9	7	2	S	0
63	WB	15	G	21	3	18	L	3
64	P	5	G	14	1	13	L	1
65	WB	3	G	4	9	5	S	0
66	WB	15	M	1	5	4	S	0
67	QH	4	G	11	4	7	L	2
68	WB	16	G	129	70	59	L	4
69	WB	18	M	8	3	5	L	3
70	WB	12	G	1	1	2	S	0
71	P	8	M	5	5	0	L	2
72	WB	15	M	4	3	1	S	0
73	WB	13	G	8	0	8	L	2
74	CB	14	G	16	1	15	L	4
75	CB	21	M	22	15	7	L	3
76	WB	9	G	45	24	21	L	4
77	WB	13	G	1	6	7	S	0
78	QH	16	M	17	13	4	L	2
79	WB	3	G	6	0	6	L	2
80	TB	15	G	2	1	1	L	1
81	WB	17	G	5	5	10	S	0
82	WB	11	G	3	5	2	S	0
83	WB	12	S	10	9	1	L	2
84	WB	6	G	8	3	5	L	3
85	WB	10	M	12	7	5	S	0
86	WB	7	G	9	9	0	L	2
87	WB	9	G	12	4	8	L	4
88	QH	16	G	17	1	16	L	2
89	A	5	S	45	24	21	L	2
90	WB	11	G	8	6	2	L	2
91	WB	11	G	5	1	4	L	2
92	WB	13	G	21	15	6	L	3
93	CB	15	M	52	38	14	L	4
94	WB	8	M	18	9	9	S	0
95	QH	18	G	25	6	19	L	3
96	CB	16	G	24	15	9	L	3
97	WB	8	M	15	7	22	S	0
98	WB	17	M	25	9	16	L	2
99	P	20	G	24	9	15	L	3
100	WB	8	G	7	7	0	S	0
101	CB	16	M	9	1	8	L	3
102	WB	16	M	7	12	5	S	0
103	WB	12	M	24	4	20	L	3
104	WB	10	G	16	1	15	L	3
105	WB	10	G	5	7	2	S	0
106	WB	21	G	5	3	2	L	2
107	WB	7	M	8	3	5	S	0
108	WB	11	M	9	3	6	S	0
109	WB	17	G	8	0	8	L	4
110	CB	4	M	6	3	3	S	0
111	WB	10	G	7	6	1	L	1
112	WB	5	M	5	4	9	S	0
113	WB	14	M	7	3	4	L	2
114	WB	11	M	8	6	2	L	1
115	A	14	M	47	23	24	L	5
116	CB	9	M	5	3	2	S	0
117	P	15	M	46	33	13	L	2
118	WB	8	M	19	1	18	L	2
119	WB	13	G	25	10	15	L	4
120	WB	8	G	12	5	17	L	2
121	WB	16	G	30	19	11	L	4
122	P	14	M	20	21	1	L	1
123	QH	10	G	13	0	13	L	2
124	WB	5	M	27	10	17	L	1
125	WB	10	G	7	5	2	S	0
126	WB	10	G	26	1	25	L	1
127	WB	15	G	13	12	1	L	2
128	WB	11	M	21	6	15	S	0
129	WB	10	G	12	2	10	L	2
130	P	8	M	41	22	19	L	4
131	WB	10	M	4	4	0	L	1
132	WB	8	G	17	0	17	L	1
133	WB	22	G	26	19	7	L	5
134	WB	13	G	8	7	1	L	1
135	WB	10	M	21	7	14	L	3
136	QH	4	M	11	3	8	L	1
137	CB	8	G	6	6	0	L	1
138	WB	14	G	12	8	4	L	1
139	WB	15	M	3	1	2	S	0
140	CB	23	M	30	3	27	L	4
141	WB	10	G	21	10	11	L	3
142	WB	12	G	43	21	22	L	3
143	WB	17	M	2	2	0	L	2
144	QH	7	M	21	7	14	L	2
145	WB	14	M	4	1	3	S	0
146	WB	10	G	17	7	10	L	2
147	WB	9	M	7	2	5	L	1
148	WB	22	G	32	13	19	L	3
149	A	4	G	15	1	14	L	2
150	QH	7	G	16	13	3	L	2
151	WB	12	M	79	43	36	L	2
152	WB	7	M	21	7	14	L	1
153	WB	5	M	16	8	8	L	1
154	WB	8	M	8	1	9	L	1
155	WB	14	M	3	5	8	S	0
156	WB	14	G	1	4	5	S	0
157	WB	10	M	2	0	2	S	0
158	WB	12	G	1	5	4	S	0
159	WB	17	M	5	2	7	L	2
160	CB	6	M	26	14	12	L	2
161	WB	3	M	3	0	3	S	0
162	P	12	G	22	13	9	L	2
163	P	12	G	41	16	25	S	0
164	WB	11	M	17	6	11	L	1
165	WB	5	G	17	4	13	L	1
166	WB	6	G	3	4	7	S	0
167	TB	9	G	19	6	13	S	0
168	WB	13	G	16	9	7	S	0
169	P	9	G	13	7	6	S	0
170	WB	8	M	20	6	14	L	1
171	WB	10	G	40	18	22	L	4
172	WB	10	G	13	4	9	L	2
173	CB	4	M	1	4	5	S	0
174	WB	6	M	21	16	5	L	2
175	TB	12	M	10	1	11	L	2
176	WB	8	M	3	5	2	S	0
177	WB	17	M	11	10	1	S	0
178	WB	8	G	2	1	3	L	1
179	CB	7	G	1	3	2	S	0
180	WB	9	G	3	2	1	S	0
181	QH	9	G	21	0	21	L	4
182	P	24	G	52	30	22	L	3
183	WB	12	M	3	3	0	L	1
184	WB	13	G	36	17	19	L	1
185	WB	10	G	55	18	22	L	4
186	P	8	M	63	30	93	L	5
187	WB	10	G	13	4	9	L	4
188	WB	8	M	4	5	2	S	0
189	WB	19	G	2	2	4	S	0
190	WB			15	8	6	L	2
191	WB	8	G	1	5	4	S	0
192	WB	22	G	53	40	13	L	4
193	WB	12	G	15	10	5	L	2
194	WB	15	M	11	2	12	S	0
195	A	10	G	18	15	2	L	1
196	WB	10	G	4	3	1	L	1
197	WB	10	G	18	5	13	S	0
198	QH	12	M	3	2	6	S	0
199	WB	15	G	47	16	32	L	2
200	CB	4	M	1	4	5	S	0
201	WB	4	G	9	4	6	S	0
202	QH	15	G	40	16	24	L	4
203	WB	9	G	16	3	13	L	1
204	WB	5	M	21	16	5	L	4
205	WB	12	G	11	5	7	S	0
206	WB	17	M	18	13	4	S	0
207	WB	14	M	22	11	11	L	3
208	WB	15	G	6	4	2	S	0
209	CB	21	M	6	1	6	S	0
210	WB	19	G	1	2	1	S	0
211	WB	14	M	7	1	6	S	0
212	WB	24	M	41	34	5	L	3
213	WB	10	G	5	0	8	S	0
214	TB	12	M	10	1	11	L	2
215	A	16	M	69	32	37	L	4
216	CB	12	G	4	6	1	S	0
217	WB	14	G	6	9	3	S	0
218	WB	7	M	10	3	5	S	0
219	Cob	20	M	54	33	22	L	4
220	WB	9	G	5	11	5	L	1
221	WB	8	M	3	5	2	S	0
222	WB	3	G	9	2	6	S	0
223	WB	15	G	5	4	1	L	2
224	WB	19	G	20	7	14	L	1
225	WB	26	G	28	19	8	L	2
226	WB	9	M	23	7	17	L	2
227	WB	9	G	31	22	9	L	2
228	TB	13	G	13	8	5	L	1
229	WB	17	M	11	10	1	S	0
230	WB	21	G	29	14	16	L	1
231	P	18	M	27	16	10	L	4
232	WB	8	G	2	1	3	L	1
233	WB	15	G	3	0	4	S	0
234	WB	5	M	28	13	15	L	3
235	CB	11	G	4	2	2	L	3
236	QH	16	G	35	27	8	L	4
237	WB	14	G	7	5	2	S	0
238	Criolo	4	G	18	3	12	L	3
239	WB	7	G	31	20	11	L	4
240	WB	8	G	8	11	3	L	2
241	Cob	15	M	59	24	35	L	4
242	WB	12	G	36	16	18	L	2
243	WB	15	G	1	2	1	S	0
244	WB	18	G	20	11	8	L	3
245	WB	15	G	3	1	1	S	0
246	TB	8	G	16	6	22	L	2
247	WB	4	G	12	11	1	S	0
248	WB	9	G	22	7	15	L	3
249	A	20	M	3	4	0	S	0
250	P	21	G	8	6	1	L	1
251	Cob	7	G	1	3	2	S	0
252	WB	9	G	2	1	1	S	0
253	WB	6	G	16	10	5	L	1
254	WB	8	G	25	17	5	L	4
255	WB	14	M	7	4	3	L	1
256	WB	7	M	0	0	0	L	1
257	WB	20	G	79	31	48	S	4
258	WB	15	G	9	5	6	L	1
259	PRE	8	G	6	5	2	L	1
260	PRE	9	M	12	1	13	S	0
261	WB	10	M	18	10	7	S	2
262	PRE	10	G	13	9	4	S	0
263	P	19	G	4	4	0	S	0
264	QH	12	G	21	0	21	L	3
265	WB	15	M	11	8	3	S	0
266	WB	7	M	25	20	5	L	4
267	WB	12	G	7	0	6	S	0
268	WB	13	G	8	4	5	S	0
269	WB	13	M	5	4	5	L	1
270	WB	10	M	5	1	4	S	0
271	WB	14	G	6	0	6	S	0
272	WB	13	G	18	4	14	L	1
273	WB	18	M	23	2	20	S	0
274	WB	9	G	11	5	16	S	0
275	QH	10	G	18	10	8	S	0
276	P	24	G	52	30	22	L	3
277	WB	9	G	2	2	1	S	0
278	WB	17	G	10	7	3	L	2
279	TB	8	M	26	17	9	S	0
280	WB	13	G	27	13	13	L	1
281	P	21	M	3	1	2	S	0
282	WB	17	G	5	1	5	L	1
283	WB	21	G	19	13	6	L	1
284	WB	17	M	6	4	10	L	1
285	WB	6	M	38	21	17	L	1
286	WB	12	M	3	3	0	L	1
287				36	17	19	L	1
288	P	18	M	2	1	3	S	0
289	WB	22	G	4	4	6	L	2
290	P	23	G	2	6	5	S	0
291	Pinto	14	G	2	5	7	S	0
292	TB	17	M	7	2	5	L	2
293	WB	15	M	3	2	4	S	0
294	WB	6	G	10	1	9	S	0
295	WB	14	G	18	12	5	L	4
296	Cob	20	M	54	33	22	L	4
297	P	18	M	27	16	10	L	4
298	WB	6	M	5	1	6	S	0
299	WB	14	M	6	3	3	S	0
300	WB	17	M	33	15	17	L	3
301	WB	20	G	0	5	5	L	4

## Sheet: Legend
PDUp	Difference between pelvic vertical movement amplitudes from mid stance to mid aerial phase between the left and right half of the stride cycle.
PDMin	Differences between pelvic vertical minima reached during left and right hind stance.
PDMax	Differences between pelvic vertical maxima reached after left and right hind stance.
AbPDUp, AbPDMin, AbPDMax	Absolute values of the respective asymmetry parameter.
SubA	Subjective assessment by a veterinary surgeron (S = non-lame, L = lame)
LamGrade	Lameness grade assigned by the veterinary surgeon (UK scale 0-10, 0 = non-lame).
Breed abbreviations	WB = warmblood
	CB = coldblood
	P = pony
	PRE = Andalusian (Pura Rasa Espanola)
	QH = Quarter Horse
	TB = Thoroughbred
	A = Arabian
Gender abbreviations	M = mare
	G = gelding
	S = stalion
